# Supplementary material for: Dry Needling Alone or in Combination with Exercise Therapy versus Other Interventions for Reducing Pain and Disability in Subacromial Pain Syndrome: A Systematic Review and Meta-Analysis
Source: Int J Environ Res Public Health. 2022 Sep 2;19(17):10961. doi: 10.3390/ijerph191710961 (PMC9518516; doi:10.3390/ijerph191710961)
Supplement: Supplementary file 1 [file ijerph-19-10961-s001.zip]

Archive with 1 entries (1 files):
- ijerph-1849035-supplementary.pdf
